# Supplementary material for: Facile Preparation of Porous Carbon Derived from Pomelo Peel for Efficient Adsorption of Methylene Blue
Source: Molecules. 2022 May 11;27(10):3096. doi: 10.3390/molecules27103096 (PMC9144290; doi:10.3390/molecules27103096)
Supplement: Supplementary file 1 [file molecules-27-03096-s001.zip]

Archive with 1 entries (1 files):
- molecules-1711921-supplementary.pdf
